# Supplementary material for: The immunophilin repertoire of Plasmodiophora brassicae and functional analysis of PbCYP3 cyclophilin
Source: Mol Genet Genomics. 2017 Nov 11;293(2):381–90. doi: 10.1007/s00438-017-1395-0 (PMC5854754; doi:10.1007/s00438-017-1395-0)
Supplement: Supplementary file 1 — Supplementary dataset 1 Alignment of amino acid sequences used in phylogenetic analysis. Alignments were conducted using the CLUSTALW algorithm implemented in MegAlign software (DNASTAR, Madison). (TXT 13 KB) [file 438_2017_1395_MOESM1_ESM.txt]

Supplementary dataset 1. Alignment of amino acid sequences used in phylogenetic analysis. Alignments were conducted using the CLUSTALW algorithm implemented in MegAlign software (DNASTAR, Madison). 

Majority                ----FFDISIGGKPAGRIVFELYADVVPKTAENFRALCTGEK-------GVG-X-GKPLXYKGSSFHRIIPNFMCQGGDF
                        ---------+---------+---------+---------+---------+---------+---------+---------+
                                 10        20        30        40        50        60        70        80
                        ---------+---------+---------+---------+---------+---------+---------+---------+
Plasmodiophora          ----FMEVSIGGTPAGKIVYELFKDVVPKTAENFRALCTGEK-------GFG--------YAGSIFHRVIPNFMLQGGDF         61
MGG_10447-t26_1         ----FFDISFNG-VTKRVEFKLYDDVVPKTADNFRRLCVGEP-------GVGG-------YKDSGFHRIIPDFMLQGGDF         61
P34790.1                ------------------------------------------------------------------------FMCQGGDF          8
PGTG_14910-t26_1        -------------------------------------------------------------------------------F          1
PGTG_14936-t26_1        ----FFKVSAGGKELGTIKFKLYDAEVPKTCKNFRELSKGFPNPENKTTGIDS-------YKGGKFHRIIPSFMIQGGDI         69
PGTG_06366-t26_1        ----FFDITIDSNSVGRIVFELFDDIVPRTAENFRALCTGEK-------GVSQSSGKPLSYKGSTFHRVIKSFMCQGGDF         69
UMAG_03726-t26_2        MSNVFFDITKNGSPLGRITFKLYDDVVPKTAKNFRELCTGAH-------GFG--------YEGSSFHRVIPDFMLQGGDF         65
14496                   ----YFDITIGGQPAGRIVFKLYDNVVPKTAANFRSLCTGLDERGNPH-NIGK-------YEGSGFHRIIKQFMCQGGDF         68
BC1T_02155              ----FFDITVDSAPAGRITFKLYDKITPRTARNFRELCTGQH-------GFG--------YAGSSFHRIIPQFMLQGGDF         61
BC1T_01740              -------TSTVQEQAGRITFNLYDDVVPKTAENFRALCTGEK-------GFG--------YAGSSFHRIIPQFMLQGGDF         58
BC1T_13607              ----FFDISIGKEAQGRITFELYNDITPKTAENFRALCTGEK-------GVGKA-GKPLSYKGSGFHRVIKQFMIQGGDF         68
SS1G_06284-t26_1        --------------------------------------------------------------------------------          0
SS1G_04988-t26_1        ----FFDISIGAVPQGRITFELYDDITPKTAENFRALCTGEK-------GVGKA-GKPLSYKGSGFHRVIKQFMIQGGDF         68
PHYSODRAFT_285045-t26_1 ------------------------------------------------------------------------FMCQGGDF          8
PHYSODRAFT_354342-t26_1 ----FFDISIGGQPSGRLVFELRADVVPKTAENFRQLCTGEA-------GVGQS-GKPLHYKGSKFHRIIPNFMCQGGDF         68
PHYSODRAFT_288960-t26_1 ----YFDVSIDGAPAGRIVMGLYGKTVPKTVENFRALCTGEK-------GEGKS-GKPLHYKDSIFHRIIPNFMVQGGDF         68
PYU1_T010026            ----FFDMTIGGAPAGRISFELFADKVPKTAENFRALCTGEK-------GIGRS-GKPLHFKGSAFHRVIPNFMCQGGDF         68
FVEG_00403-t26_2        -------TSTVQSQRGRINFNLYDKEVPKTAENFRALCTGEK-------GFG--------YKGSSFHRIIPDFMLQGGDF         58
FVEG_03084-t26_1        ----FFDISLGGKPVGRITMELYADLVPKTAENFRALCTGEK-------GIGKS-GKPLHYKGSIFHRVIKQFMIQGGDF         68
FVEG_07817-t26_3        ----FFDIEQGDQKLGRVVMGLYGKTVPETAENFRALATGEK-------GFG--------YEGSAFHRVIKNFMIQGGDF         61
PSURA_71262T0           ----FFDMTVGGAPAGRVTFELFADKVPKTAENFRALCTGEK-------GVGRS-GKPLHFKGSAFHRVIPNFMCQGGDF         68
FGRAMPH1_01T01953       -------TSEVKKQTGRINFNLFDDVVPKTAENFRALCTGEK-------GFG--------YEGSSFHRIIPDFMLQGGDF         58
FGRAMPH1_01T07895       ----YFDISIGGKSVGRITMELYADLVPKTADNFRSLCTGEK-------GIGKS-GKPLHYKGSVFHRVIKQFMIQGGDF         68
FOXG_01111-t26_2        -------TSTVQSQRGRINFNLYDKEVPKTAENFRALCTGEK-------GFG--------YKGSSFHRIIPDFMLQGGDF         58
FOXG_05048-t26_1        ----FFDISLGGKPVGRITMELYADLVPKTAENFRALCTGEK-------GIGKS-GKPLHYKGSIFHRVIKQFMIQGGDF         68
FOXG_01453-t26_2        ----FFDIEQGDQKLGRVVMGLYGKTVPETAENFRALATGEK-------GFG--------YEGSAFHRVIKNFMIQGGDF         61
PITG_04522-t26_1        ----FFDMTVGGAPAGRITFELFADKVPKTAENFRALCTGEK-------GVGRS-GKPLHFKGSSFHRVIPNFMCQGGDF         68
PITG_01694-t26_1        ----FFDISIGGQPSGRLVFELRADVVPKTAENFRQLCTGEA-------GVGTS-GKPLHYKGSKFHRIIPNFMCQGGDF         68
PITG_11603-t26_1        ----YFDVSIDGQPAGRIVMGLYGKTVPKTVENFRALCTGEK-------GVGNS-GKPLHYKESIFHRIIPNFMLQGGDF         68
PYU1_T005585            ----FFDVSIGGKPTGRLVFELRADVVPKTAENFRQLCTGEA-------GIGKS-GKPLHYKGSKFHRIIPNFMCQGGDF         68
PYU1_T009286            ----YFDVTIGGKDAGRIVMGLYGKTVPKTVENFRALCTGEK-------GVGTK-GKPLHFKDSIFHRIIPNFMIQGGDF         68
HpaG804213/RNA          ----FFDISIDGKSSGRLVFELRADVVPKTAENFRQLCTGEA-------GTGKS-GKSLHYKGSKFHRVIPNFMCQGGDF         68
HpaG809042/RNA          -------MTVGGAPVGRITFELFADKVPKTAENFRALCTGEK-------GVGRS-GKPLHYKGSAFHRVIPNFMCQGGDF         65
HpaG810208/RNA          ----YFDVEIGGKPEGRIVMGLYGEVVPKTTENFRALCTGEK-------GVGKS-GKPLHYKGSIFHRIIPNFMVQGGDF         68
PSURA_49920T0           ----FFDVSIGGQPSGRLVFELRADVVPKTAENFRQLCTGEA-------GVGQS-GKPLHYKGSSFHRIIPNFMCQGGDF         68

Majority                TRGNGTGGESIYGEKFADENFKLKHTGPGLLSMANAGPNTNGSQFFITTVVTSWLDGKHVVFGEVVEG--MDVVKAIEAV
                        ---------+---------+---------+---------+---------+---------+---------+---------+
                                 90        100       110       120       130       140       150       160
                        ---------+---------+---------+---------+---------+---------+---------+---------+
Plasmodiophora          TNHNGTGGKSIYGAKFEDENFKLKHTGPGILSMANAGPGTNGSQFFVCTVSTPWLDGKHVVFGKVIEG--MDIVKKIEGY        139
MGG_10447-t26_1         TRGNGTGGKSVYGEKFADENFQIKHTRPGLLSMANAGPNTNGSQFFITTVKTSWLDGKHVVFGEVVSGF-EDVIKPIEAL        140
P34790.1                TAGNGTGGESIYGSKFEDENFERKHTGPGILSMANAGANTNGSQFFICTVKTDWLDGKHVVFGQVVEG--LDVVKAIEKV         86
PGTG_14910-t26_1        TVGNGTGGHSIFGAKFADENFQLKHTKPGLLSMANAGPNTNGSQFFITTAVTEWLDGKHVVFGEVVKGF-EEVVKPMEAR         80
PGTG_14936-t26_1        TRHNGSGGRSIYGNRFDDENFIHKHSKPGLLSMANAGANTNGSQFFITTEVTSWLDGKHVVFGEVSEG--FEVVKQIEAL        147
PGTG_06366-t26_1        TAGNGTGGESIYGDKFEDENFELKHSKPFLLSMANAGPNTNGSQFFITTVHTPHLDGKHVVFGRVVAG--RSVVRLIEQT        147
UMAG_03726-t26_2        TAGNGTGGKSIYGAKFEDENFKLSHTKPGLLSMANAGPNTNGSQFFITTVVTSWLDGKHVVFGEVVEG--LDIVKAIENE        143
14496                   TNHNGTGGLSIYGAKFADENFQLKHTKPGLLSMANAGPNTNGSQFFITTVVTSWLDGKHVVFGEVVSG--MDVVEKMEAV        146
BC1T_02155              TRGNGTGGKSIYGRTFPDENFELKHTKPGQLSMANAGRNTNGSQFFITTIATPWLNGKHVVFGEVIEG--MDLVKRIEGL        139
BC1T_01740              TRGNGTGGKSIYGEKFADENFERKHTRPGLLSMANAGPNTNGSQFFVTTVVTSWLDGKHVVFGEVADDESLMIVKALEAT        138
BC1T_13607              TAGNGTGGESIYGVKFDDENFVEKHDRPFLLSMANAGPGTNGSQFFITTVPTPHLDGKHVVFGQVLSG--KNIVRKVENM        146
SS1G_06284-t26_1        --GNGTGGKSIYGEKFADENFERKHTRPGLLSMANAGPNTNGSQFFITTVVTSWLDGKHVVFGEVDDD-SLKVVKALEAT         77
SS1G_04988-t26_1        TAGNGTGGESIYGVKFDDENFIEKHDRPFLLSMANAGPGTNGSQFFITTVPTPHLDGKHVVFGQVLSG--KSIVRKVENM        146
PHYSODRAFT_285045-t26_1 TRGNGTGGESIYGEKFPDENFLLKHKGEGILSMANAGPNTNGSQFFICTVETSWLDGKHVVFGRVVDG--MDVVKNIEAV         86
PHYSODRAFT_354342-t26_1 TRGNGTGGESIYGEKFADEKFALKHEGVGVLSMANAGPNTNGSQFFLTTVDCPWLDQAHVVFGQVTEG--HDVLEAMEAM        146
PHYSODRAFT_288960-t26_1 THFNGMGGESIYGEKFPDENFKLKHAGKGTLSMANSGANTNGSQFFICTVKTSWLDGRHVVFGRVING--MDVLDAIEAV        146
PYU1_T010026            TRGNGTGGESIYGEKFADENFLLKHKGEGILSMANAGPNTNGSQFFICTVETSWLDGKHVVFGRVVEG--MDVVKTIESV        146
FVEG_00403-t26_2        TRGNGTGGKSIYGEKFADENFKLTHDRPGLLSMANAGPNTNGSQFFITTVVTSWLNGRHVVFGEVADEESMNVVKALEAT        138
FVEG_03084-t26_1        TAGDGTGGESIYGNKFDDEAFPMKHEKPFLLSMANAGPNTNGSQFFITTVPTPHLDGKHVVFGEVLNG--KSVVRQIENL        146
FVEG_07817-t26_3        TKGDGTGGKSIYGDRFKDENFKLKHTKKGLLSMANAGRDTNGSQFFITTVVTSWLDGKHVVFGEVLEG--YDIVEKIENT        139
PSURA_71262T0           TRGNGTGGESIYGEKFPDENFLLKHKGEGILSMANAGPNTNGSQFFICTVETSWLDGKHVVFGRVVDG--MDVVKSIESV        146
FGRAMPH1_01T01953       TRGNGTGGKSIYGEKFADENFTLKHDKPGLLSMANAGPNTNGSQFFVTTVVTSWLNGRHVVFGEVADEESLNVVKALEAT        138
FGRAMPH1_01T07895       TAGDGTGGESIYGNKFDDEAFPIKHEKPFLLSMANAGPNTNGSQFFITTVPTPHLDGKHVVFGEVLNG--KSVVRQIENL        146
FOXG_01111-t26_2        TRGNGTGGKSIYGEKFADENFKLTHDRPGLLSMANAGPNTNGSQFFITTVVTSWLNGRHVVFGEVADEESMNVVKALEAT        138
FOXG_05048-t26_1        TAGDGTGGESIYGNKFDDEAFPIKHEKPFLLSMANAGPNTNGSQFFITTVPTPHLDGKHVVFGEVLNG--KSVVRQIENL        146
FOXG_01453-t26_2        TKGDGTGGKSIYGDRFKDENFKLKHTKKGLLSMANAGRDTNGSQFFITTVVTSWLDGKHVVFGEVLEG--YDIIEKIENT        139
PITG_04522-t26_1        TRGNGTGGESIYGEKFPDENFLLKHKGEGILSMANAGPNTNGSQFFICTVETSWLDGKHVVFGRVVDG--MDVVKNIESV        146
PITG_01694-t26_1        TRGNGTGGESIYGEKFADEKFSLKHEGAGVLSMANAGPNTNGSQFFLTTVDCPWLDQAHVVFGQVTEG--HDVLKVMEEQ        146
PITG_11603-t26_1        TDFNGMGGESIYGQKFPDENFKLKHAGKGTLSMANSGANTNGSQFFICTVKTSWLDGRHVVFGRVIKG--MDVLDAVEAV        146
PYU1_T005585            TRGNGTGGESIYGEKFADEKFELKHEGVGVLSMANAGPNTNGSQFFLTTVDCPWLDTAHVVFGQITEG--KDVLEKMEAQ        146
PYU1_T009286            TDFNGMGGESIYGEKFADENFKLKHTGAGVLSMANSGANTNGSQFFICTVKTSWLDGRHVVFGRVVDG--MDVLKAIEAV        146
HpaG804213/RNA          THGNGTGGESIYGAKFADEKFELTHKGAGVLSMANAGPNTNGSQFFLTTVDCPWLDKAHVVFGRVTEG--HDVLKVMEEQ        146
HpaG809042/RNA          TRGNGTGGESIYGEKFPDENFLLKHKGEGILSMANAGPDTNGSQFFVCTVETSWLDGKHVVFGRVVEG--MDVVKNIEAV        143
HpaG810208/RNA          TDFNGRGGESIYGTKFKDENFDLKHAGKGTLSMANSGEDTNGSQFFICTVKTSWLDGRHVVFGRVVQG--MDVLNAMEKV        146
PSURA_49920T0           TRGNGTGGESIYGAKFADEKFALKHEGAGVLSMANAGSNTNGSQFFLTTVDCPWLDQAHVVFGKVTEG--HDVLEALEAV        146

Majority                GSQSG--KPKKPVVIADCGE-------
                        ---------+---------+-------
                                 170       180     
                        ---------+---------+-------
Plasmodiophora          GSDSG--KTKSVIKIEKCGE                                                                    157
MGG_10447-t26_1         GSSSG--TPKTKVTIVNAGT                                                                    158
P34790.1                GSSSG--KPTKPVVVADCGQ                                                                    104
PGTG_14910-t26_1        GTKQG--TPQGTIVIADCGT                                                                     98
PGTG_14936-t26_1        GSQSG--KPKTEVIVEDCGV                                                                    165
PGTG_06366-t26_1        PTKPGADQPTESIMISDCGM                                                                    167
UMAG_03726-t26_2        GTKSG--KTKSKITIAKSGVL                                                                   162
14496                   GSQSG--KVSQPVIIAKSGV                                                                    164
BC1T_02155              GTRSG--TPRARVAIVKSGV                                                                    157
BC1T_01740              GSGSGKVQYNKKPTIVKSGE                                                                    158
BC1T_13607              PTQSG-DKPNKEVVITDCGE                                                                    165
SS1G_06284-t26_1        GSGSGKVQYNKKPTIVKSGV                                                                     97
SS1G_04988-t26_1        PTQAG-DKPNKEVTITDCGE                                                                    165
PHYSODRAFT_285045-t26_1 GSQSG--QTKKAVVIANCGE                                                                    104
PHYSODRAFT_354342-t26_1 GSQSG--ATRAPVVIEDCGE                                                                    164
PHYSODRAFT_288960-t26_1 GSPSG--TPSKKVVITDSGE                                                                    164
PYU1_T010026            GSQSG--QTKKPVV                                                                          158
FVEG_00403-t26_2        GSGSGAVKYQKRATIVDSGETSTVQSQ                                                             165
FVEG_03084-t26_1        TTQSG-DRPAKEA                                                                           158
FVEG_07817-t26_3        KTGGA-DRPVEAVKIAKSGEFFDIEQ                                                              164
PSURA_71262T0           GSQSG--QTKKPVV                                                                          158
FGRAMPH1_01T01953       GSGSGAIKYTQKPKIEKSGETSEVKKQ                                                             165
FGRAMPH1_01T07895       TTQSG-DRPAKEA                                                                           158
FOXG_01111-t26_2        GSGRGAVKYQKRATIVDSGETSTVQSQ                                                             165
FOXG_05048-t26_1        TTQSG-DRPAKEA                                                                           158
FOXG_01453-t26_2        KTGSA-DRPVEAVKIAKSGEFFDIEQ                                                              164
PITG_04522-t26_1        GSQSG--QTKKPVVVANCGE                                                                    164
PITG_01694-t26_1        GSQSG--ATRATVVIEDCGE                                                                    164
PITG_11603-t26_1        GSPSG--TPSKKVVITDSGE                                                                    164
PYU1_T005585            GSSSG--ATRAPVVIEDCGE                                                                    164
PYU1_T009286            GSQSG--TPSQKVVITESGE                                                                    164
HpaG804213/RNA          GSQSG--ATRVDVVIEDC                                                                      162
HpaG809042/RNA          GTQAG--QTTKPVVVANCGEMTV                                                                 164
HpaG810208/RNA          GTQGG--TPSKVVTIADSG                                                                     163
PSURA_49920T0           GSQSG--ATSAPVVIEDCGF                                                                    164
